# Supplementary material for: Neural Networks-Based On-Site Dermatologic Diagnosis through Hyperspectral Epidermal Images
Source: Sensors (Basel). 2022 Sep 21;22(19):7139. doi: 10.3390/s22197139 (PMC9571453; doi:10.3390/s22197139)
Supplement: Supplementary file 1 [file sensors-22-07139-s001.zip]

Archive with 1 entries (1 files):
- sensors-1921953-supplementary.pdf
